# Supplementary material for: Immune cell phenotypes and mortality in the Framingham Heart Study
Source: Immun Ageing. 2024 Jun 12;21:37. doi: 10.1186/s12979-024-00431-6 (PMC11167945; doi:10.1186/s12979-024-00431-6)
Supplement: Supplementary file 1 — Additional file 1: Table 1. Descriptive statistics for the immune cell phenotypes and IL-6. Table 2. Associations between immune cell phenotypes or IL-6 and mortality (adjusted for age, sex and CMV status). Table 3. Associations between immune cell phenotypes or IL-6 and mortality (adjusted for age, sex, CMV status and prevalent cancer). Table 4. Associations between immune cell phenotypes or IL-6 and mortality (adjusted for age, sex, CMV status and cardiovascular risk factors). Table 5. Associations between immune cell phenotypes or IL-6 and mortality (adjusted for age, sex, CMV status, prevalent cardiovascular disease, prevalent cancer, diabetes, HTN, use of lipid lowering medications, BMI and smoking status). Table 6. Associations between immune cell phenotypes or IL-6 and mortality for participants over 60 years of age. (adjusted for age, sex, CMV status, prevalent cardiovascular disease, prevalent cancer, diabetes, HTN, use of lipid lowering medications, BMI and smoking status). Table 7. Associations between immune cell phenotypes or IL-6 and mortality for participants over 60 years of age. (adjusted for age, sex and CMV status). Table 8. Associations between immune cell phenotypes or IL-6 and mortality for participants over 60 years of age. (adjusted for age, sex, CMV status and prevalent cancer). Table 9. Associations between immune cell phenotypes or IL-6 and mortality for participants over 60 years of age. (adjusted for age, sex, CMV status and cardiovascular risk factors). Table 10. Associations between immune cell phenotypes or IL-6 and mortality for participants with positive CMV status. (adjusted for age, sex, prevalent cardiovascular disease, prevalent cancer, diabetes, HTN, use of lipid lowering medications, BMI and smoking status). Table 11. Associations between immune cell phenotypes or IL-6 and mortality for participants with positive CMV status. (adjusted for age and sex). Table 12. Associations between immune cell phenotypes or IL-6 and mortality [file 12979_2024_431_MOESM1_ESM.xlsx]

## Sheet: Table 1.
Table1. Descriptive statistics for the immune cell phenotypes and IL-6
Cell types	Number of Participants with data	Missing due to poor sample quality	Missing due to assay error	Missing due to out of range low	Mean	SD	MIN	MEDIAN	MAX
TH17	991	8	1	0	0.41583	0.348171	0	0.31991	3.60283
CD4+CD25+FoxP3+ (CD4+Treg)	996	4	0	0	0.14	0.18	0	0.08	1.25
TC17	991	8	1	0	0.9	1.66	0	0.39	21.61
CD8+CD25+FoxP3+ (CD8+Treg)	996	4	0	0	0.64	1.78	0	0.18	39.33
CD4/CD8	986	14	0	0	4.61	3.7	0.23	3.72	33.47
CD4	986	14	0	0	64.12	14.14	14.54	66.03	95.17
CD8	990	10	0	0	19.87	10.12	2.71	17.81	63.3
CD4+CD27-	986	14	0	0	19.72	12.24	2.63	17.12	86.16
CD4+CD28-CD27-	986	14	0	0	4.89	8	0	1.77	72.51
CD8+CD27-	990	10	0	0	54.2	21.16	5.63	53.6	97.59
CD8+CD28-CD27-	990	10	0	0	33.9	20.87	0.93	30.47	87.58
CD4 Temra	986	14	0	0	1.28	2.95	0	0.25	34.36
CD8 Temra	990	10	0	0	12.68	10.37	0	10.11	56.84
CD4 Tn (true naïve)	986	14	0	0	38.9281	17.252	0.016669	39.2823	82.4772
CD4 Teff (effector)	986	14	0	0	1.75618	3.98339	0	0.447607	46.0934
CD4 Tcm (central memory)	986	14	0	0	20.4141	9.33236	0	19.1481	53.4061
CD4 Tem (effector memory)	986	14	0	0	6.6287	6.28837	0	4.8145	57.9706
CD8 Tn (true naïve)	990	10	0	0	17.9047	14.0958	0.1978	14.5251	70.0273
CD8 Teff (effector)	990	10	0	0	18.9378	14.163	0.451288	15.4084	72.5698
CD8 Tcm (central memory)	990	10	0	0	4.50419	3.99073	0	3.29669	28.6827
CD8 Tem (effector memory)	990	10	0	0	10.2577	7.3205	0	8.39829	68.4995
IL6	877	2	121	0	3.369	0.8	1.447	3.241	9.505

## Sheet: Table 2.
Table 2. Associations between aging related immune cell phenotypes or IL-6 and mortality (adjusted for age, sex and CMV status).
Variable	Model	coef	exp(coef)	se(coef)	robust se	z	Pr(>|z|)	Lower bound	Upper bound	FDR
IL6	Model_1_all	0.360285	1.43374	0.0640226	0.0627659	5.74015	9.45944e-09	1.26466	1.62543	1.6081e-07
IL6	Model_1_cvs	0.53292	1.7039	0.134042	0.119537	4.45821	8.2648e-06	1.31022	2.21586	0.000140502
IL6	Model_1_noncvs	0.310254	1.36377	0.0729015	0.0751146	4.13041	3.62116e-05	1.18219	1.57325	0.000615597		Model_1_all : all-cause mortality (adjusted for age, sex and CMV status).
TC17/Treg	Model_1_all	-0.174663	0.83974	0.0618722	0.062615	-2.78948	0.00527927	0.743837	0.948007	0.0448738		Model_1_cvs: cardiovascular mortality (adjusted for age, sex and CMV status).
CD8+CD25+FoxP3+	Model_1_all	0.158715	1.172	0.0632415	0.0609993	2.60191	0.0092705	1.03537	1.32666	0.0453393		Model_1_noncvs: non-cardiovascular mortality (adjusted for age, sex and CMV status).
CD4/CD8	Model_1_all	-0.15104	0.859813	0.0602882	0.059153	-2.55339	0.0106681	0.763986	0.967659	0.0453393
TH17.Treg	Model_1_all	-0.140188	0.869195	0.0584111	0.0590519	-2.37397	0.0175978	0.77517	0.974625	0.0598326
CD8+CD28-CD27-	Model_1_all	0.053554	1.05501	0.0661864	0.0633823	0.844936	0.398147	0.926657	1.20115	0.676849
CD8+CD25+FoxP3+	Model_1_cvs	0.304462	1.3559	0.129511	0.134669	2.26082	0.0237703	1.05192	1.74771	0.080819
TC17/Treg	Model_1_cvs	-0.28111	0.754945	0.127272	0.113416	-2.47859	0.0131904	0.588274	0.968838	0.080819
CD4/CD8	Model_1_cvs	-0.303133	0.738501	0.129274	0.130124	-2.32957	0.0198291	0.573206	0.951462	0.080819
TC17	Model_1_all	-0.109067	0.896671	0.0542393	0.0516956	-2.10979	0.0348767	0.806238	0.997246	0.0988173
Granzyme B CD8/CD4	Model_1_all	0.0708981	1.07347	0.0575358	0.0535287	1.32449	0.185341	0.958993	1.20162	0.350089
TH17.Treg	Model_1_cvs	-0.105384	0.899979	0.124977	0.138855	-0.75895	0.447882	0.70445	1.14978	0.585692
CD4+CD25+FoxP3+	Model_1_all	0.087203	1.09112	0.0564841	0.0600504	1.45216	0.146456	0.976768	1.21885	0.311219
CD8+CD25+FoxP3+	Model_1_noncvs	0.114163	1.12093	0.0724283	0.0707261	1.61416	0.106494	0.972586	1.29191	0.262894
TC17	Model_1_cvs	-0.151843	0.859123	0.115589	0.109732	-1.38376	0.166431	0.684959	1.07757	0.314369
TC17/Treg	Model_1_noncvs	-0.141961	0.867655	0.0707185	0.0718001	-1.97717	0.0480227	0.755354	0.996653	0.262894
CD4/CD8	Model_1_noncvs	-0.107787	0.897819	0.0681404	0.0671108	-1.60611	0.10825	0.785573	1.0261	0.262894
CD8+CD27-	Model_1_all	0.0315724	1.03208	0.0683455	0.0648501	0.486853	0.626363	0.902682	1.18002	0.735527
CD8 Tn/Tm	Model_1_all	-0.110996	0.894942	0.071107	0.0751069	-1.47784	0.13945	0.778516	1.02878	0.311219
CD4+CD25+FoxP3+	Model_1_cvs	-0.00015848	0.999842	0.120844	0.130053	-0.00121858	0.999028	0.788982	1.26705	0.999028
CD8 Tn/Tm	Model_1_cvs	-0.246299	0.781688	0.151786	0.160826	-1.53146	0.125655	0.580539	1.05253	0.283872
TC17	Model_1_noncvs	-0.0973936	0.907199	0.0613833	0.0576519	-1.68934	0.0911548	0.804363	1.02318	0.262894
Granzyme B CD8/CD4	Model_1_cvs	0.217309	1.24273	0.122685	0.111689	1.94566	0.0516957	0.977111	1.58055	0.146471
CD8 Temra	Model_1_all	0.0341921	1.03478	0.0624719	0.061496	0.556005	0.578208	0.915529	1.16957	0.735527
TH17.Treg	Model_1_noncvs	-0.150035	0.860678	0.0660365	0.0644682	-2.32727	0.0199507	0.756187	0.979607	0.169581
CD4+27-	Model_1_all	0.0474138	1.04856	0.0619976	0.0674091	0.703374	0.481822	0.928577	1.18404	0.735527
TH17	Model_1_all	-0.0131346	0.986951	0.0592009	0.057933	-0.226721	0.820641	0.878826	1.10838	0.820641
CD8+CD28-CD27-	Model_1_cvs	0.345584	1.41281	0.141318	0.145467	2.37569	0.0175164	1.07101	1.86371	0.080819
CD4+27-	Model_1_cvs	0.106858	1.11278	0.133054	0.137515	0.77706	0.437124	0.857334	1.44433	0.585692
CD4+CD28-CD27-	Model_1_all	0.026049	1.02639	0.0641279	0.0610356	0.426784	0.669536	0.905162	1.16386	0.735527
CD8+CD27-	Model_1_cvs	0.222162	1.24877	0.144098	0.148098	1.50011	0.133587	0.94151	1.65631	0.283872
CD4 Tn/Tm	Model_1_all	0.025444	1.02577	0.060522	0.0642867	0.395789	0.69226	0.91103	1.15496	0.735527
CD4 Temra	Model_1_all	0.0267261	1.02709	0.0621865	0.0630573	0.423838	0.671684	0.909228	1.16022	0.735527
CD8 Temra	Model_1_cvs	0.150542	1.16246	0.12758	0.134681	1.11777	0.263667	0.905277	1.49272	0.448234
CD4 Tn/Tm	Model_1_cvs	0.0667977	1.06908	0.128485	0.137323	0.486427	0.626665	0.831076	1.37524	0.76095
CD4+CD28-CD27-	Model_1_cvs	0.0541639	1.05566	0.138537	0.13332	0.406271	0.684544	0.804634	1.38499	0.775816
CD8 Tn/Tm	Model_1_noncvs	-0.0726995	0.92988	0.080452	0.0809441	-0.898145	0.369109	0.794228	1.0887	0.784356
TH17	Model_1_cvs	-0.109791	0.896022	0.125918	0.139154	-0.788985	0.430121	0.700059	1.14684	0.585692
CD4 Temra	Model_1_cvs	0.0331608	1.03372	0.133144	0.116568	0.284477	0.776045	0.796282	1.34195	0.824548
CD4+27-	Model_1_noncvs	0.0312449	1.03174	0.0700429	0.0707115	0.441864	0.658588	0.899389	1.18356	0.902814
TH17	Model_1_noncvs	0.0145643	1.01467	0.0670632	0.0670845	0.217103	0.828128	0.889692	1.15721	0.902814
CD4+CD28-CD27-	Model_1_noncvs	0.0188991	1.01908	0.0723197	0.0698037	0.270746	0.786586	0.884398	1.17427	0.902814
CD8+CD27-	Model_1_noncvs	-0.0231401	0.977126	0.0774487	0.0686063	-0.337288	0.7359	0.839508	1.1373	0.902814
CD8+CD28-CD27-	Model_1_noncvs	-0.0301936	0.970258	0.074612	0.0696343	-0.433603	0.664577	0.838255	1.12305	0.902814
CD4 Tn/Tm	Model_1_noncvs	0.0134497	1.01354	0.0686078	0.0709776	0.189492	0.849708	0.886015	1.15942	0.902814
Granzyme B CD8/CD4	Model_1_noncvs	0.029883	1.03033	0.0651631	0.0626008	0.477359	0.633107	0.906797	1.1707	0.902814
CD4 Temra	Model_1_noncvs	0.0251999	1.02552	0.0703304	0.0732414	0.344066	0.730797	0.893465	1.17709	0.902814
CD8 Temra	Model_1_noncvs	-0.00244296	0.99756	0.0715189	0.065934	-0.0370516	0.970444	0.867083	1.14767	0.970444
CD4+CD25+FoxP3+	Model_1_noncvs	0.112168	1.1187	0.0638591	0.0652344	1.71946	0.0855315	0.987088	1.26786	0.262894

## Sheet: Table 3.
Table 3. Associations between immune cell phenotypes or IL-6 and mortality (adjusted for age, sex, CMV status and prevalent cancer).
Variable	Model	coef	exp(coef)	se(coef)	robust se	z	Pr(>|z|)	FDR
IL6	cancer+1_all	0.362061	1.43629	0.0640518	0.0625092	5.79213	6.95007e-09	1.18151e-07
IL6	Cancer+1_CVD	0.534548	1.70668	0.134094	0.118809	4.49921	6.82069e-06	0.000115952		cancer+1_all : all-cause mortality (adjusted for age, sex, CMV status and prevalent cancer).
IL6	Cancer+1_noncvd	0.311994	1.36615	0.0729348	0.0751197	4.1533	3.27719e-05	0.000557122		Cancer+1_CVD: cardiovascular mortality (adjusted for age, sex, CMV status and prevalent cancer).
TC17/Treg	cancer+1_all	-0.180033	0.835243	0.0620812	0.0627716	-2.86806	0.00412993	0.0351044		Cancer+1_noncvd: non-cardiovascular mortality (adjusted for age, sex, CMV status and prevalent cancer).
CD8+CD25+FoxP3+	cancer+1_all	0.166538	1.18121	0.0638542	0.0616524	2.70124	0.00690811	0.039146
CD4/CD8	cancer+1_all	-0.151691	0.859253	0.0599552	0.0587202	-2.58329	0.00978624	0.0415915
TH17.Treg	cancer+1_all	-0.138564	0.870608	0.0585333	0.0589935	-2.34879	0.0188343	0.0640365
CD8+CD28-CD27-	Cancer+1_CVD	0.349208	1.41794	0.140751	0.142541	2.44988	0.0142905	0.07181
CD8+CD25+FoxP3+	Cancer+1_CVD	0.320011	1.37714	0.131455	0.138784	2.30582	0.0211206	0.07181
TC17/Treg	Cancer+1_CVD	-0.283594	0.753072	0.127427	0.114411	-2.47872	0.0131853	0.07181
CD4/CD8	Cancer+1_CVD	-0.303357	0.738335	0.128531	0.127705	-2.37546	0.0175269	0.07181
TC17	cancer+1_all	-0.107391	0.898174	0.0542421	0.0514846	-2.08589	0.0369881	0.1048
Granzyme B CD8/CD4	Cancer+1_CVD	0.214632	1.23941	0.123531	0.113527	1.89058	0.0586805	0.166261
TH17.Treg	Cancer+1_noncvd	-0.149084	0.861497	0.0661457	0.0646141	-2.3073	0.0210381	0.178824
TC17/Treg	Cancer+1_noncvd	-0.148177	0.862279	0.0710033	0.0718451	-2.06245	0.0391653	0.221937
CD8+CD27-	Cancer+1_CVD	0.227727	1.25574	0.143678	0.14569	1.56309	0.118031	0.250817
CD8 Tn/Tm	Cancer+1_CVD	-0.258183	0.772454	0.152022	0.160741	-1.6062	0.10823	0.250817
CD4+CD25+FoxP3+	Cancer+1_noncvd	0.111719	1.1182	0.0639823	0.0656655	1.70133	0.0888807	0.254493
CD8+CD25+FoxP3+	Cancer+1_noncvd	0.120054	1.12756	0.073012	0.0710207	1.6904	0.090951	0.254493
TC17	Cancer+1_noncvd	-0.0964886	0.90802	0.0613778	0.0574357	-1.67994	0.0929686	0.254493
CD4/CD8	Cancer+1_noncvd	-0.108544	0.897139	0.0677975	0.0669178	-1.62206	0.104791	0.254493
CD8 Tn/Tm	cancer+1_all	-0.120609	0.886381	0.0713217	0.0746349	-1.61598	0.106098	0.257668
CD4+CD25+FoxP3+	cancer+1_all	0.0862243	1.09005	0.0566133	0.0605071	1.42503	0.154149	0.327567
TC17	Cancer+1_CVD	-0.145767	0.864359	0.115743	0.108935	-1.3381	0.180863	0.34163
CD8 Temra	Cancer+1_CVD	0.165662	1.18017	0.128627	0.133995	1.23634	0.216334	0.367768
Granzyme B CD8/CD4	cancer+1_all	0.068476	1.07087	0.0578119	0.0541161	1.26535	0.205745	0.388629
CD8+CD28-CD27-	cancer+1_all	0.0580457	1.05976	0.0659567	0.0624832	0.928981	0.352899	0.599928
TH17.Treg	Cancer+1_CVD	-0.0997338	0.905078	0.125418	0.138768	-0.718711	0.472319	0.617648
CD4+27-	Cancer+1_CVD	0.112551	1.11913	0.1338	0.138012	0.815521	0.414774	0.617648
TH17	Cancer+1_CVD	-0.105491	0.899882	0.125792	0.137742	-0.76586	0.443759	0.617648
CD4+27-	cancer+1_all	0.0515079	1.05286	0.0622486	0.067584	0.762133	0.445981	0.65402
CD4+CD28-CD27-	cancer+1_all	0.0363637	1.03703	0.0647815	0.0612488	0.593706	0.552709	0.65402
CD8+CD27-	cancer+1_all	0.0365937	1.03727	0.0681943	0.063807	0.573506	0.566302	0.65402
CD4 Temra	cancer+1_all	0.035475	1.03611	0.0627247	0.0636141	0.55766	0.577076	0.65402
CD8 Temra	cancer+1_all	0.0434501	1.04441	0.0628513	0.0620302	0.700467	0.483636	0.65402
CD8 Tn/Tm	Cancer+1_noncvd	-0.0810125	0.922182	0.080732	0.0810878	-0.999071	0.31776	0.675241
CD4+CD28-CD27-	Cancer+1_CVD	0.071779	1.07442	0.14034	0.138324	0.51892	0.603816	0.732117
CD4 Tn/Tm	Cancer+1_CVD	0.061003	1.0629	0.128656	0.136355	0.447383	0.654599	0.732117
CD4 Temra	Cancer+1_CVD	0.0471221	1.04825	0.134626	0.117763	0.400143	0.689051	0.732117
CD4 Tn/Tm	cancer+1_all	0.0218788	1.02212	0.0605855	0.0643521	0.339985	0.733867	0.779734
TH17	cancer+1_all	-0.0125623	0.987516	0.0591458	0.057494	-0.218498	0.827041	0.827041
CD4+27-	Cancer+1_noncvd	0.0347581	1.03537	0.0702946	0.0712723	0.48768	0.625777	0.928346
CD4+CD28-CD27-	Cancer+1_noncvd	0.0272647	1.02764	0.0729883	0.0707134	0.385566	0.699818	0.928346
CD8+CD28-CD27-	Cancer+1_noncvd	-0.0258927	0.97444	0.0744251	0.0696088	-0.371975	0.709912	0.928346
Granzyme B CD8/CD4	Cancer+1_noncvd	0.0276893	1.02808	0.0654369	0.0632406	0.437841	0.661502	0.928346
CD4 Temra	Cancer+1_noncvd	0.0324674	1.033	0.0708846	0.0745787	0.435344	0.663313	0.928346
TH17	Cancer+1_noncvd	0.014577	1.01468	0.0670114	0.0668791	0.217961	0.82746	0.937788
CD8+CD27-	Cancer+1_noncvd	-0.0187134	0.981461	0.0773293	0.0684604	-0.273347	0.784587	0.937788
CD4 Tn/Tm	Cancer+1_noncvd	0.0104839	1.01054	0.0686769	0.0712928	0.147053	0.88309	0.938283
CD8 Temra	Cancer+1_noncvd	0.00499409	1.00501	0.0719279	0.0673203	0.0741839	0.940864	0.940864
CD4+CD25+FoxP3+	Cancer+1_CVD	-0.00408174	0.995927	0.121264	0.130768	-0.0312136	0.975099	0.975099

## Sheet: Table 4.
Table 4. Associations between immune cell phenotypes or IL-6 and mortality (adjusted for age, sex, CMV status and cardiovascular risk factors).
Variable	Model	coef	exp(coef)	se(coef)	robust se	z	Pr(>|z|)	FDR
IL6	CVD+1_all	0.270835	1.31106	0.0696206	0.0641712	4.2205	2.43757e-05	0.000414387
IL6	cvd+1_cvd	0.410025	1.50686	0.146148	0.135016	3.03685	0.00239061	0.0406403		CVD+1_all : all-cause mortality (adjusted for age, sex, CMV status and cardiovascular risk factors).
IL6	cvd+1_noncvs	0.230369	1.25906	0.0793155	0.0775417	2.9709	0.00296929	0.050478		cvd+1_cvd: cardiovascular mortality (adjusted for age, sex, CMV status and cardiovascular risk factors).
CD8+CD28-CD27-	cvd+1_cvd	0.337651	1.40165	0.143445	0.153977	2.19287	0.0283167	0.240692		cvd+1_noncvs: non-cardiovascular mortality (adjusted for age, sex, CMV status and cardiovascular risk factors).
CD8+CD25+FoxP3+	cvd+1_cvd	0.229193	1.25758	0.127632	0.139275	1.64562	0.0998422	0.282886
TC17/Treg	cvd+1_cvd	-0.198154	0.820243	0.130676	0.120407	-1.64571	0.0998234	0.282886
CD4/CD8	cvd+1_cvd	-0.253318	0.776221	0.132895	0.137787	-1.83848	0.0659912	0.282886
Granzyme B CD8/CD4	cvd+1_cvd	0.210667	1.2345	0.126446	0.119421	1.76407	0.0777209	0.282886
TH17.Treg	CVD+1_all	-0.104968	0.900353	0.0601126	0.0579425	-1.8116	0.0700487	0.367476
CD8+CD25+FoxP3+	CVD+1_all	0.0955701	1.10029	0.0618999	0.0614671	1.55482	0.119989	0.367476
TC17/Treg	CVD+1_all	-0.101712	0.90329	0.0626684	0.0636341	-1.59839	0.109957	0.367476
CD4/CD8	CVD+1_all	-0.117523	0.88912	0.0616549	0.0599959	-1.95884	0.0501311	0.367476
Granzyme B CD8/CD4	CVD+1_all	0.0837434	1.08735	0.0586495	0.0552654	1.5153	0.129698	0.367476
TH17.Treg	cvd+1_noncvs	-0.124507	0.882932	0.0672087	0.0629812	-1.97689	0.0480538	0.408457
CD4+CD25+FoxP3+	CVD+1_all	0.0813063	1.0847	0.0578259	0.0608441	1.33631	0.181449	0.415036
CD4 Tn/Tm	CVD+1_all	0.0820332	1.08549	0.0599068	0.0633448	1.29503	0.195311	0.415036
CD8+CD28-CD27-	CVD+1_all	0.0770003	1.08004	0.0666749	0.0644657	1.19444	0.232306	0.4388
CD4+CD25+FoxP3+	cvd+1_noncvs	0.111259	1.11768	0.065132	0.0664903	1.67331	0.0942671	0.53418
CD4 Tn/Tm	cvd+1_cvd	0.158525	1.17178	0.122365	0.129503	1.22411	0.22091	0.536496
TC17	CVD+1_all	-0.0527832	0.948586	0.0551387	0.0534921	-0.986747	0.323767	0.550403
CD8 Tn/Tm	CVD+1_all	-0.068277	0.934002	0.0712996	0.0746496	-0.914634	0.360384	0.556957
CD8 Temra	CVD+1_all	0.0512413	1.05258	0.0635561	0.0606073	0.845464	0.397852	0.563623
TH17	CVD+1_all	0.0354997	1.03614	0.0594555	0.056555	0.627703	0.530199	0.693337
CD8+CD27-	cvd+1_cvd	0.125849	1.13411	0.141932	0.154144	0.816438	0.41425	0.704224
CD8 Tn/Tm	cvd+1_cvd	-0.145984	0.864172	0.150809	0.153987	-0.948025	0.343117	0.704224
CD8 Temra	cvd+1_cvd	0.11823	1.1255	0.130688	0.139823	0.845564	0.397796	0.704224
TH17	cvd+1_noncvs	0.0567439	1.05838	0.0674447	0.0644378	0.880599	0.378535	0.750942
CD8+CD27-	cvd+1_noncvs	-0.0506752	0.950587	0.0773478	0.068284	-0.742124	0.458012	0.750942
CD8+CD25+FoxP3+	cvd+1_noncvs	0.0546099	1.05613	0.0709727	0.0686631	0.795332	0.426421	0.750942
TC17	cvd+1_noncvs	-0.0529903	0.948389	0.0624519	0.0586905	-0.902876	0.366592	0.750942
TC17/Treg	cvd+1_noncvs	-0.0731946	0.92942	0.0713963	0.0708177	-1.03356	0.30134	0.750942
CD4/CD8	cvd+1_noncvs	-0.0781333	0.924841	0.0694436	0.066631	-1.17263	0.240945	0.750942
CD4 Tn/Tm	cvd+1_noncvs	0.0593618	1.06116	0.0686205	0.0686251	0.865015	0.387031	0.750942
Granzyme B CD8/CD4	cvd+1_noncvs	0.0440372	1.04502	0.0663775	0.0631956	0.696839	0.485904	0.750942
CD8 Tn/Tm	cvd+1_noncvs	-0.0423688	0.958516	0.0809176	0.0815693	-0.519421	0.603467	0.854912
CD8 Temra	cvd+1_noncvs	0.0277045	1.02809	0.0727795	0.0663942	0.417273	0.676478	0.884626
CD4+27-	CVD+1_all	-0.00862404	0.991413	0.0620715	0.0694889	-0.124107	0.901231	0.901231
CD4+CD28-CD27-	CVD+1_all	-0.0145903	0.985516	0.0654904	0.0659556	-0.221213	0.824926	0.901231
CD8+CD27-	CVD+1_all	-0.00894464	0.991095	0.0679275	0.0664134	-0.134681	0.892864	0.901231
CD4 Temra	CVD+1_all	0.0107934	1.01085	0.0636132	0.0650949	0.165811	0.868306	0.901231
CD4+27-	cvd+1_noncvs	-0.0145449	0.98556	0.0703035	0.0713868	-0.203748	0.838551	0.950357
CD4+CD28-CD27-	cvd+1_noncvs	-0.0191785	0.981004	0.073969	0.0729551	-0.262881	0.792643	0.950357
TC17	cvd+1_cvd	-0.0572031	0.944402	0.117505	0.113979	-0.501875	0.615755	0.951622
CD4 Temra	cvd+1_noncvs	0.00921519	1.00926	0.0716515	0.0725849	0.126957	0.898974	0.95516
TH17.Treg	cvd+1_cvd	-0.0211729	0.97905	0.132823	0.148306	-0.142765	0.886476	0.958754
CD4+27-	cvd+1_cvd	0.0123002	1.01238	0.132435	0.141257	0.0870772	0.93061	0.958754
TH17	cvd+1_cvd	-0.0342437	0.966336	0.12666	0.141123	-0.242651	0.808276	0.958754
CD4+CD28-CD27-	cvd+1_cvd	0.00750432	1.00753	0.140938	0.145104	0.0517169	0.958754	0.958754
CD4+CD25+FoxP3+	cvd+1_cvd	-0.033893	0.966675	0.123473	0.13185	-0.257058	0.797134	0.958754
CD4 Temra	cvd+1_cvd	0.0168373	1.01698	0.138641	0.135506	0.124255	0.901113	0.958754
CD8+CD28-CD27-	cvd+1_noncvs	-0.00073122	0.999269	0.0753185	0.0690298	-0.0105928	0.991548	0.991548

## Sheet: Table 5.
Table 5. Associations between immune cell phenotypes or IL-6 and mortality (adjusted for age, sex, CMV status, prevalent cardiovascular disease, prevalent cancer, diabetes, HTN, use of lipid lowering medications, body mass index (BMI) and smoking status.)
Variable	Model	coef	exp(coef)	se(coef)	robust se	z	Pr(>|z|)	Lower bound	upper bound	FDR
IL6	modelfull_all	0.266868	1.30587	0.0696309	0.0639607	4.17236	3.01454e-05	1.13927	1.49682	0.000512472
IL6	Modelfull_cvd	0.404934	1.4992	0.146261	0.135393	2.9908	0.00278252	1.12554	1.99692	0.0473028
IL6	Modelfull_noncvd	0.226901	1.25471	0.0793188	0.0773511	2.93339	0.00335279	1.07405	1.46575	0.0569974		modelfull_all : all-cause mortality (adjusted for age, sex, CMV status, prevalent cardiovascular disease, prevalent cancer, diabetes, HTN, use of lipid lowering medications, body mass index (BMI) and smoking status.)
CD8+CD28-CD27-	modelfull_all	0.0882447	1.09226	0.0666611	0.0632337	1.39553	0.162855	0.958476	1.24471	0.380288		Modelfull_cvd: cardiovascular mortality (adjusted for age, sex, CMV status, prevalent cardiovascular disease, prevalent cancer, diabetes, HTN, use of lipid lowering medications, body mass index (BMI) and smoking status.)
CD8+CD25+FoxP3+	modelfull_all	0.105848	1.11165	0.062609	0.0618208	1.71217	0.0868659	0.983275	1.25679	0.295344		Modelfull_noncvd: non-cardiovascular mortality (adjusted for age, sex, CMV status, prevalent cardiovascular disease, prevalent cancer, diabetes, HTN, use of lipid lowering medications, body mass index (BMI) and smoking status.)
TC17/Treg	modelfull_all	-0.11014	0.895709	0.0629794	0.0638601	-1.72471	0.0845803	0.791695	1.01339	0.295344
CD4/CD8	modelfull_all	-0.119485	0.887377	0.0613571	0.0592949	-2.0151	0.0438938	0.786828	1.00077	0.295344
Granzyme B CD8/CD4	modelfull_all	0.0810664	1.08444	0.0589904	0.0555351	1.45973	0.144364	0.966035	1.21736	0.380288
TH17.Treg	modelfull_all	-0.104341	0.900918	0.0602382	0.0581373	-1.79474	0.0726947	0.800588	1.01382	0.295344
CD8+CD25+FoxP3+	Modelfull_cvd	0.254516	1.28984	0.130532	0.144716	1.75873	0.078624	0.998674	1.66589	0.254493
TC17/Treg	Modelfull_cvd	-0.203301	0.816032	0.130284	0.119847	-1.69634	0.0898209	0.632132	1.05343	0.254493
CD4/CD8	Modelfull_cvd	-0.255589	0.77446	0.131757	0.133751	-1.91093	0.0560133	0.598199	1.00266	0.254493
CD8+CD28-CD27-	Modelfull_cvd	0.363787	1.43877	0.143309	0.150157	2.42272	0.0154048	1.08644	1.90536	0.130941
CD4+CD25+FoxP3+	modelfull_all	0.0783228	1.08147	0.0581131	0.0612963	1.27777	0.201329	0.965047	1.21194	0.380288
CD4 Tn/Tm	modelfull_all	0.0816209	1.08504	0.0599606	0.0629858	1.29586	0.195023	0.964735	1.22036	0.380288
Granzyme B CD8/CD4	Modelfull_cvd	0.211656	1.23572	0.127556	0.120141	1.76173	0.0781146	0.962372	1.58672	0.254493
TH17.Treg	Modelfull_cvd	-0.0182017	0.981963	0.133288	0.148087	-0.122912	0.902177	0.756202	1.27512	0.902177
CD8 Tn/Tm	modelfull_all	-0.0791937	0.923861	0.0714584	0.0740692	-1.06919	0.284986	0.803119	1.06276	0.440433
CD8 Temra	modelfull_all	0.065776	1.06799	0.0640025	0.0612365	1.07413	0.282764	0.942076	1.21073	0.440433
TC17	modelfull_all	-0.0506577	0.950604	0.0551517	0.0531889	-0.952412	0.340888	0.853205	1.05912	0.482925
CD4 Tn/Tm	Modelfull_cvd	0.159584	1.17302	0.12276	0.129326	1.23396	0.217216	0.92217	1.49211	0.527525
CD8 Tn/Tm	Modelfull_cvd	-0.164603	0.84823	0.150744	0.15286	-1.07682	0.28156	0.631245	1.1398	0.531835
CD8 Temra	Modelfull_cvd	0.151377	1.16343	0.132205	0.138264	1.09484	0.273587	0.897856	1.50757	0.531835
CD8+CD27-	modelfull_all	0.00475453	1.00477	0.0680292	0.0659816	0.0720585	0.942555	0.879341	1.14808	0.98874
CD4+CD25+FoxP3+	Modelfull_cvd	-0.0427062	0.958193	0.124619	0.132631	-0.321991	0.747459	0.750543	1.22329	0.902177
TH17	modelfull_all	0.033902	1.03448	0.0594066	0.0559893	0.605508	0.544842	0.920779	1.16223	0.712485
TH17	Modelfull_cvd	-0.0328996	0.967636	0.1264	0.140289	-0.234513	0.814586	0.755297	1.23967	0.902177
CD8+CD25+FoxP3+	Modelfull_noncvd	0.06205	1.06402	0.0716172	0.068808	0.901785	0.367171	0.924669	1.22436	0.738449
TC17	Modelfull_cvd	-0.0454667	0.955551	0.117656	0.113068	-0.402118	0.687597	0.758758	1.20339	0.902177
TC17/Treg	Modelfull_noncvd	-0.0821814	0.921105	0.0719123	0.0709051	-1.15903	0.246442	0.800011	1.06053	0.738449
CD4/CD8	Modelfull_noncvd	-0.0798232	0.92328	0.0691718	0.0663104	-1.20378	0.228674	0.806219	1.05734	0.738449
CD4 Tn/Tm	Modelfull_noncvd	0.058758	1.06052	0.068661	0.0684898	0.857907	0.390944	0.926985	1.21329	0.738449
CD8+CD27-	Modelfull_cvd	0.152868	1.16517	0.141507	0.152402	1.00306	0.315833	0.882951	1.5376	0.536916
CD8 Tn/Tm	Modelfull_noncvd	-0.0510512	0.95023	0.0811384	0.0814414	-0.626846	0.53076	0.810517	1.11403	0.74715
Granzyme B CD8/CD4	Modelfull_noncvd	0.0412093	1.04207	0.0667196	0.0637258	0.646666	0.517848	0.914332	1.18765	0.74715
CD8 Temra	Modelfull_noncvd	0.0382829	1.03903	0.0732169	0.0676299	0.566064	0.57135	0.900124	1.19936	0.74715
CD4 Temra	modelfull_all	0.0233166	1.02359	0.0643367	0.0655051	0.355951	0.721877	0.902322	1.16116	0.876565
TH17.Treg	Modelfull_noncvd	-0.124288	0.883126	0.0673231	0.0632439	-1.96522	0.0493891	0.773955	1.00769	0.419807
CD4+27-	modelfull_all	-0.00329	0.996715	0.0623729	0.069434	-0.0473831	0.962208	0.88202	1.12633	0.98874
TH17	Modelfull_noncvd	0.0550683	1.05661	0.0674122	0.0641784	0.858049	0.390865	0.925835	1.20586	0.738449
CD4+CD28-CD27-	modelfull_all	-0.000932937	0.999067	0.066225	0.0661075	-0.0141124	0.98874	0.877451	1.13754	0.98874
CD4+CD25+FoxP3+	Modelfull_noncvd	0.109436	1.11565	0.065386	0.0670427	1.63233	0.10261	0.981454	1.26819	0.581456
TC17	Modelfull_noncvd	-0.0521067	0.949228	0.0624603	0.0584521	-0.891443	0.372692	0.839853	1.07285	0.738449
CD4 Temra	Modelfull_cvd	0.0397489	1.04055	0.140649	0.13558	0.293178	0.769386	0.789842	1.37084	0.902177
CD4+27-	Modelfull_cvd	0.0190323	1.01921	0.133544	0.141771	0.134247	0.893207	0.784496	1.32416	0.902177
CD4+CD28-CD27-	Modelfull_cvd	0.0290198	1.02945	0.142478	0.148565	0.195334	0.845131	0.778617	1.36108	0.902177
CD8+CD28-CD27-	Modelfull_noncvd	0.00733112	1.00736	0.075332	0.0690265	0.106207	0.915418	0.86908	1.16764	0.915418
CD4 Temra	Modelfull_noncvd	0.0191543	1.01934	0.0723861	0.0741081	0.258465	0.796048	0.884509	1.17472	0.915418
CD4+27-	Modelfull_noncvd	-0.00998032	0.990069	0.0705947	0.071792	-0.139017	0.889437	0.862133	1.13699	0.915418
CD4+CD28-CD27-	Modelfull_noncvd	-0.00812885	0.991904	0.0747687	0.0740499	-0.109775	0.912588	0.856693	1.14846	0.915418
CD8+CD27-	Modelfull_noncvd	-0.0404735	0.960335	0.0775421	0.0687	-0.589133	0.555772	0.824931	1.11796	0.74715

## Sheet: Table 6.
Table 6. Associations between immune cell phenotypes or IL-6 and mortality for participants over 60 years of age. (adjusted for age, sex, CMV status and prevalent cardiovascular disease, prevalent cancer, diabetes, HTN, use of lipid lowering medications, body mass index (BMI) and smoking status).
Variable	Model	coef	exp(coef)	se(coef)	robust se	z	Pr(>|z|)	Lower bound	upper bound	FDR
IL6	full_all	0.291161	1.33798	0.0730367	0.0679487	4.28501	1.8273e-05	1.15952	1.5439	0.000310641
IL6	full_noncvd	0.275055	1.3166	0.0835919	0.0806208	3.41171	0.000645575	1.11763	1.55099	0.0109748
IL6	full_cvd	0.337031	1.40078	0.152798	0.146117	2.30658	0.0210782	1.03826	1.88988	0.358329		full_all : all-cause mortality (adjusted for age, sex, CMV status and prevalent cardiovascular disease, prevalent cancer, diabetes, HTN, use of lipid lowering medications, body mass index (BMI) and smoking status).
CD4/CD8	full_cvd	-0.249806	0.778952	0.152159	0.150963	-1.65475	0.0979759	0.578083	1.04962	0.512223		full_cvd: cardiovascular mortality (adjusted for age, sex, CMV status and prevalent cardiovascular disease, prevalent cancer, diabetes, HTN, use of lipid lowering medications, body mass index (BMI) and smoking status).
CD8+CD28-CD27-	full_cvd	0.27157	1.31202	0.152833	0.157511	1.72413	0.0846843	0.972406	1.77025	0.512223		full_noncvd: non-cardiovascular mortality (adjusted for age, sex, CMV status and prevalent cardiovascular disease, prevalent cancer, diabetes, HTN, use of lipid lowering medications, body mass index (BMI) and smoking status).
CD8+CD25+FoxP3+	full_cvd	0.183331	1.20121	0.141255	0.144715	1.26684	0.205211	0.910712	1.58437	0.512223
TC17/Treg	full_cvd	-0.190975	0.826153	0.149609	0.143952	-1.32666	0.184621	0.616184	1.10767	0.512223
Granzyme B CD8/CD4	full_cvd	0.183277	1.20115	0.145699	0.133644	1.37138	0.170255	0.902765	1.59815	0.512223
CD8 Tn/Tm	full_cvd	-0.200633	0.818213	0.158789	0.160371	-1.25105	0.210915	0.59938	1.11694	0.512223
CD4/CD8	full_all	-0.120828	0.886187	0.0713246	0.070009	-1.72589	0.084368	0.770571	1.01915	0.675809
CD4 Tn/Tm	full_all	0.106846	1.11276	0.0677012	0.0685839	1.55789	0.11926	0.974483	1.27066	0.675809
CD8+CD28-CD27-	full_all	0.0704237	1.07296	0.0727678	0.0683157	1.03086	0.302608	0.930344	1.23744	0.765775
CD8+CD25+FoxP3+	full_all	0.0674125	1.06974	0.0695508	0.073063	0.922663	0.356183	0.933413	1.22597	0.765775
TC17/Treg	full_all	-0.0960797	0.908392	0.0726406	0.0787932	-1.21939	0.222696	0.787844	1.04738	0.765775
Granzyme B CD8/CD4	full_all	0.0562902	1.0579	0.068011	0.0615415	0.91467	0.360365	0.925879	1.20876	0.765775
CD8 Temra	full_all	0.0690578	1.0715	0.0699849	0.067187	1.02784	0.304023	0.934155	1.22903	0.765775
CD4 Tn/Tm	full_cvd	0.0747552	1.07762	0.140051	0.141631	0.527818	0.597625	0.81894	1.41801	0.802583
CD8 Temra	full_cvd	0.0989116	1.10397	0.142851	0.147485	0.670655	0.50244	0.834372	1.46068	0.802583
TH17.Treg	full_cvd	0.107812	1.11384	0.149945	0.157177	0.685924	0.492761	0.830207	1.49437	0.802583
CD8+CD27-	full_cvd	0.0913953	1.0957	0.148115	0.159586	0.572701	0.566847	0.819624	1.46477	0.802583
CD4+CD25+FoxP3+	full_cvd	-0.0690904	0.933242	0.131058	0.136883	-0.504742	0.61374	0.721831	1.20657	0.802583
TC17	full_cvd	-0.0842177	0.919231	0.13574	0.128516	-0.655307	0.51227	0.704499	1.19941	0.802583
CD4+27-	full_cvd	0.0390509	1.03982	0.146494	0.154921	0.25207	0.800987	0.7803	1.38566	0.882701
TH17	full_cvd	-0.0388235	0.96192	0.139515	0.132194	-0.293686	0.768998	0.731782	1.26443	0.882701
CD4 Temra	full_cvd	0.0305612	1.03103	0.151767	0.143007	0.213704	0.830778	0.765749	1.38822	0.882701
CD8 Tn/Tm	full_all	-0.0106781	0.989379	0.074551	0.0760157	-0.140473	0.888286	0.854877	1.14504	0.888286
TH17.Treg	full_all	-0.0097556	0.990292	0.069208	0.0667046	-0.146251	0.883724	0.864673	1.13416	0.888286
CD8+CD27-	full_all	-0.0340786	0.966496	0.0720729	0.0687203	-0.495903	0.619963	0.83917	1.11314	0.888286
CD4+CD25+FoxP3+	full_all	0.0208875	1.02111	0.0641068	0.0641703	0.325501	0.744802	0.900539	1.15782	0.888286
TC17	full_all	-0.0403706	0.960433	0.0639293	0.0626605	-0.644275	0.519397	0.847324	1.08864	0.888286
CD4+27-	full_all	-0.0225193	0.977732	0.0686825	0.0747548	-0.301242	0.76323	0.854587	1.11862	0.888286
TH17	full_all	0.0371801	1.03788	0.0670015	0.058915	0.63108	0.527988	0.910153	1.18353	0.888286
CD4 Temra	full_all	0.024856	1.02517	0.0712007	0.0701946	0.354101	0.723263	0.891636	1.1787	0.888286
CD4+CD28-CD27-	full_all	0.010844	1.0109	0.0722733	0.0727909	0.148975	0.881573	0.877383	1.16474	0.888286
CD4+CD28-CD27-	full_cvd	-0.021031	0.979189	0.150137	0.159126	-0.132166	0.894853	0.72957	1.31421	0.894853
TH17.Treg	full_noncvd	-0.038056	0.962659	0.0775781	0.0753702	-0.504921	0.613614	0.826869	1.12075	0.899573
CD4+27-	full_noncvd	-0.0427472	0.958154	0.0778587	0.0767124	-0.55724	0.577363	0.822547	1.11612	0.899573
TH17	full_noncvd	0.0580482	1.05977	0.0766719	0.0716753	0.809877	0.418011	0.911896	1.23161	0.899573
CD8+CD27-	full_noncvd	-0.0796416	0.923447	0.0824136	0.0723435	-1.10088	0.270948	0.785706	1.08534	0.899573
CD4+CD25+FoxP3+	full_noncvd	0.0464082	1.0475	0.0729943	0.0705006	0.658267	0.510367	0.907864	1.20862	0.899573
CD8+CD25+FoxP3+	full_noncvd	0.0326595	1.0332	0.0802508	0.0813042	0.401695	0.687909	0.882822	1.20919	0.899573
TC17	full_noncvd	-0.0314386	0.96905	0.0725272	0.0692513	-0.453978	0.649844	0.84064	1.11708	0.899573
TC17/Treg	full_noncvd	-0.0719132	0.930612	0.0832383	0.0862973	-0.833319	0.404665	0.790523	1.09553	0.899573
CD4/CD8	full_noncvd	-0.0773333	0.925581	0.0806581	0.0775053	-0.997781	0.318386	0.790236	1.08411	0.899573
CD4 Tn/Tm	full_noncvd	0.119055	1.12643	0.077766	0.0763578	1.55917	0.118955	0.967184	1.3119	0.899573
CD8 Tn/Tm	full_noncvd	0.0526806	1.05409	0.0845798	0.0848087	0.62117	0.534488	0.893065	1.24416	0.899573
CD8 Temra	full_noncvd	0.0591557	1.06094	0.0803685	0.07561	0.78238	0.433992	0.906317	1.24194	0.899573
CD4+CD28-CD27-	full_noncvd	0.0185941	1.01877	0.0824594	0.0809229	0.229776	0.818266	0.866731	1.19747	0.927368
CD4 Temra	full_noncvd	0.0206951	1.02091	0.080717	0.0795428	0.260175	0.794729	0.871525	1.1959	0.927368
Granzyme B CD8/CD4	full_noncvd	0.0102957	1.01035	0.0771213	0.0717731	0.143448	0.885936	0.868609	1.17522	0.941307
CD8+CD28-CD27-	full_noncvd	0.00383298	1.00384	0.0828323	0.0767532	0.049939	0.960171	0.853407	1.18079	0.960171

## Sheet: Table 7.
Table 7. Associations between immune cell phenotypes or IL-6 and mortality for participants over 60 years of age. (adjusted for age, sex and CMV status)
Variable	Model	coef	exp(coef)	se(coef)	robust se	z	Pr(>|z|)	FDR
IL6	over60_model1_all	0.369726	1.44734	0.0683896	0.0699832	5.28307	1.27037e-07	2.15963e-06
IL6	over60_model1_noncvd	0.348235	1.41657	0.07795	0.0823831	4.22703	2.36801e-05	0.000402562		over60_model1_all : all-cause mortality for over 60 years participants (adjusted for age, sex and CMV status).
IL6	over60_model1_cvd	0.442193	1.55612	0.142699	0.130679	3.3838	0.000714895	0.0121532		over60_model1_cvd: cardiovascular mortality for over 60 years participants (adjusted for age, sex and CMV status)
CD8+CD28-CD27-	over60_model1_cvd	0.319137	1.37594	0.149607	0.149557	2.13389	0.032852	0.186162		over60_model1_noncvd: non-cardiovascular mortality for over 60 years participants (adjusted for age, sex and CMV status).
CD4/CD8	over60_model1_cvd	-0.296987	0.743054	0.145815	0.137827	-2.15478	0.0311793	0.186162
Granzyme B CD8/CD4	over60_model1_cvd	0.22322	1.2501	0.139525	0.122398	1.82373	0.0681935	0.289822
CD8 Tn/Tm	over60_model1_cvd	-0.264014	0.767963	0.154362	0.15609	-1.69142	0.0907562	0.308571
TC17/Treg	over60_model1_cvd	-0.217997	0.804128	0.146093	0.136958	-1.5917	0.111451	0.315779
TC17/Treg	over60_model1_all	-0.144717	0.865267	0.0716334	0.079702	-1.81573	0.069412	0.393335
CD4/CD8	over60_model1_all	-0.137115	0.87187	0.0690397	0.0697869	-1.96477	0.0494413	0.393335
CD8+CD25+FoxP3+	over60_model1_cvd	0.181965	1.19957	0.139121	0.131558	1.38315	0.166618	0.404643
CD8+CD27-	over60_model1_cvd	0.196878	1.2176	0.150034	0.152945	1.28725	0.198008	0.420767
TC17	over60_model1_cvd	-0.148615	0.861901	0.133686	0.129171	-1.15053	0.249927	0.472084
CD8 Temra	over60_model1_cvd	0.152267	1.16447	0.135645	0.143464	1.06136	0.288528	0.490498
CD4+27-	over60_model1_cvd	0.14122	1.15168	0.146031	0.153532	0.919805	0.357674	0.55277
CD8+CD25+FoxP3+	over60_model1_all	0.110448	1.11678	0.0693135	0.0744941	1.48265	0.138169	0.582255
TC17	over60_model1_all	-0.0841235	0.919318	0.0638056	0.0614851	-1.36819	0.171252	0.582255
TH17	over60_model1_cvd	-0.0963569	0.90814	0.1403	0.134398	-0.71695	0.473405	0.670657
TH17.Treg	over60_model1_all	-0.0744517	0.928252	0.0660771	0.0673723	-1.10508	0.269125	0.71228
CD8+CD28-CD27-	over60_model1_all	0.060411	1.06227	0.0722592	0.0683946	0.883271	0.37709	0.71228
Granzyme B CD8/CD4	over60_model1_all	0.0579698	1.05968	0.0664039	0.0600852	0.964793	0.334648	0.71228
CD8 Temra	over60_model1_all	0.0626536	1.06466	0.0673854	0.0684615	0.915165	0.360105	0.71228
CD4+CD25+FoxP3+	over60_model1_all	0.0391664	1.03994	0.062966	0.0640063	0.611915	0.540594	0.765842
CD4 Tn/Tm	over60_model1_all	0.0460435	1.04712	0.0673982	0.0691595	0.665759	0.505565	0.765842
CD8 Tn/Tm	over60_model1_all	-0.0485013	0.952656	0.0729785	0.0758228	-0.639666	0.52239	0.765842
TH17.Treg	over60_model1_noncvd	-0.0893853	0.914493	0.0750712	0.0756103	-1.18218	0.237133	0.857124
CD4+CD25+FoxP3+	over60_model1_noncvd	0.0614616	1.06339	0.0715624	0.0690433	0.890189	0.373365	0.857124
CD8+CD25+FoxP3+	over60_model1_noncvd	0.0873333	1.09126	0.0799153	0.0856784	1.01932	0.308053	0.857124
TC17	over60_model1_noncvd	-0.0649613	0.937104	0.0725427	0.0693492	-0.936727	0.348899	0.857124
TC17/Treg	over60_model1_noncvd	-0.12171	0.885405	0.0821375	0.0891271	-1.36558	0.172071	0.857124
CD4/CD8	over60_model1_noncvd	-0.0899409	0.913985	0.0784025	0.0782184	-1.14987	0.250198	0.857124
CD4 Tn/Tm	over60_model1_noncvd	0.0658915	1.06811	0.0767331	0.0788506	0.835649	0.403352	0.857124
CD8+CD27-	over60_model1_noncvd	-0.0542332	0.947211	0.0819612	0.0730752	-0.742156	0.457993	0.865097
CD4+27-	over60_model1_noncvd	-0.0173383	0.982811	0.0779962	0.078764	-0.22013	0.82577	0.905769
TH17	over60_model1_noncvd	0.0194834	1.01967	0.0758924	0.0754404	0.258261	0.796205	0.905769
CD4+CD28-CD27-	over60_model1_noncvd	0.020959	1.02118	0.0795526	0.0759802	0.275848	0.782665	0.905769
CD8+CD28-CD27-	over60_model1_noncvd	-0.0184898	0.98168	0.0824159	0.0779788	-0.237113	0.812569	0.905769
CD8 Tn/Tm	over60_model1_noncvd	0.0145135	1.01462	0.0828151	0.082816	0.17525	0.860883	0.905769
Granzyme B CD8/CD4	over60_model1_noncvd	0.0098316	1.00988	0.0755137	0.0707473	0.138968	0.889475	0.905769
CD4 Temra	over60_model1_noncvd	0.00913453	1.00918	0.0782685	0.0771645	0.118377	0.905769	0.905769
CD8 Temra	over60_model1_noncvd	0.0334301	1.034	0.0776046	0.0730167	0.457843	0.647065	0.905769
TH17.Treg	over60_model1_cvd	-0.0232006	0.977067	0.139054	0.147954	-0.15681	0.875395	0.917797
CD4+CD28-CD27-	over60_model1_cvd	0.0154456	1.01557	0.14988	0.149654	0.103209	0.917797	0.917797
CD4+CD25+FoxP3+	over60_model1_cvd	-0.0351511	0.965459	0.132382	0.143291	-0.245313	0.806214	0.917797
CD4 Tn/Tm	over60_model1_cvd	-0.021984	0.978256	0.140935	0.141019	-0.155894	0.876117	0.917797
CD4 Temra	over60_model1_cvd	0.0353943	1.03603	0.145874	0.122495	0.288944	0.772625	0.917797
CD4+27-	over60_model1_all	0.0175916	1.01775	0.0688566	0.0751352	0.234132	0.814882	0.934042
CD4+CD28-CD27-	over60_model1_all	0.0193752	1.01956	0.0702904	0.0666934	0.290512	0.771425	0.934042
CD4 Temra	over60_model1_all	0.014742	1.01485	0.068978	0.0663443	0.222205	0.824155	0.934042
TH17	over60_model1_all	-0.00752823	0.9925	0.0667397	0.0621936	-0.121045	0.903655	0.959011
CD8+CD27-	over60_model1_all	0.0035011	1.00351	0.0720511	0.0681218	0.0513947	0.959011	0.959011

## Sheet: Table 8.
Table 8. Associations between immune cell phenotypes or IL-6 and mortality for participants over 60 years of age. (adjusted for age, sex, CMV status and prevalent cancer).
Variable	Model	coef	exp(coef)	se(coef)	robust se	z	Pr(>|z|)	FDR
IL6	60_model1_cancer_all	0.370804	1.4489	0.0683981	0.0697361	5.31724	1.05353e-07	1.791e-06
IL6	60_model1_cancer_noncvd	0.349522	1.41839	0.0779642	0.0823406	4.24483	2.18756e-05	0.000371885		60_model1_cancer_all: all-cause mortality for over 60 years participants (adjusted for age, sex, CMV status and prevalent cancer).
IL6	60_model1_cancer_cvd	0.442679	1.55687	0.142691	0.130272	3.3981	0.000678547	0.0115353		60_model1_cancer_cvd: cardiovascular mortality for over 60 years participants (adjusted for age, sex, CMV status and prevalent cancer).
CD8+CD28-CD27-	60_model1_cancer_cvd	0.321674	1.37944	0.149211	0.147474	2.18122	0.0291671	0.16528		60_model1_cancer_noncvd: non-cardiovascular mortality for over 60 years participants (adjusted for age, sex, CMV status and prevalent cancer).
CD4/CD8	60_model1_cancer_cvd	-0.297475	0.742691	0.145226	0.135983	-2.18759	0.0286997	0.16528
CD8 Tn/Tm	60_model1_cancer_cvd	-0.272099	0.761779	0.154875	0.158238	-1.71956	0.0855125	0.290743
Granzyme B CD8/CD4	60_model1_cancer_cvd	0.221932	1.24849	0.140071	0.123553	1.79625	0.0724545	0.290743
TC17/Treg	60_model1_cancer_cvd	-0.218866	0.803429	0.14646	0.139271	-1.57151	0.116063	0.328846
TC17/Treg	60_model1_cancer_all	-0.149059	0.861518	0.0719226	0.0801483	-1.85979	0.062915	0.356518
CD4/CD8	60_model1_cancer_all	-0.138154	0.870964	0.0686974	0.0693453	-1.99227	0.0463414	0.356518
CD8+CD27-	60_model1_cancer_cvd	0.200267	1.22173	0.149824	0.152261	1.31529	0.188413	0.400377
CD8+CD25+FoxP3+	60_model1_cancer_cvd	0.189252	1.20835	0.140583	0.136279	1.38871	0.164922	0.400377
TC17	60_model1_cancer_cvd	-0.144953	0.865063	0.133891	0.128237	-1.13036	0.258326	0.439155
CD8 Temra	60_model1_cancer_cvd	0.163836	1.17802	0.137063	0.142242	1.15181	0.249397	0.439155
CD4+27-	60_model1_cancer_cvd	0.145385	1.15648	0.14672	0.153897	0.944693	0.344816	0.532897
CD8+CD25+FoxP3+	60_model1_cancer_all	0.115569	1.12251	0.0698911	0.0756052	1.52858	0.126369	0.537066
TC17	60_model1_cancer_all	-0.0825839	0.920734	0.0637914	0.0613141	-1.3469	0.178013	0.605244
TH17.Treg	60_model1_cancer_all	-0.0728126	0.929775	0.0662973	0.0675003	-1.0787	0.280721	0.670178
CD8+CD28-CD27-	60_model1_cancer_all	0.064072	1.06617	0.0720628	0.067672	0.946802	0.34374	0.670178
Granzyme B CD8/CD4	60_model1_cancer_all	0.0560095	1.05761	0.0666561	0.06053	0.925319	0.3548	0.670178
CD8 Temra	60_model1_cancer_all	0.0716528	1.07428	0.0679933	0.0694184	1.03219	0.301984	0.670178
TH17	60_model1_cancer_cvd	-0.0939056	0.910369	0.140296	0.133835	-0.701654	0.482895	0.684101
CD8 Tn/Tm	60_model1_cancer_all	-0.0558014	0.945727	0.0733161	0.0757695	-0.736463	0.461449	0.784463
CD4+CD25+FoxP3+	60_model1_cancer_all	0.0377454	1.03847	0.0631057	0.0642742	0.587256	0.557032	0.789128
CD4 Tn/Tm	60_model1_cancer_all	0.0433664	1.04432	0.0674772	0.0692109	0.626584	0.530932	0.789128
CD4+CD28-CD27-	60_model1_cancer_all	0.0277091	1.0281	0.0710757	0.0668049	0.414777	0.678305	0.887015
CD4+27-	60_model1_cancer_all	0.0205751	1.02079	0.0691062	0.0753781	0.272959	0.784885	0.889536
CD4 Temra	60_model1_cancer_all	0.0219625	1.02221	0.0695958	0.0671842	0.326899	0.743744	0.889536
TH17.Treg	60_model1_cancer_cvd	-0.0191548	0.981027	0.139756	0.149388	-0.128222	0.897974	0.897974
CD4+CD28-CD27-	60_model1_cancer_cvd	0.0250766	1.02539	0.151728	0.154535	0.162271	0.871093	0.897974
CD4+CD25+FoxP3+	60_model1_cancer_cvd	-0.0378438	0.962863	0.132752	0.14387	-0.263042	0.792518	0.897974
CD4 Tn/Tm	60_model1_cancer_cvd	-0.0253075	0.97501	0.141157	0.140457	-0.180179	0.857012	0.897974
CD4 Temra	60_model1_cancer_cvd	0.0436492	1.04462	0.147263	0.124917	0.349425	0.72677	0.897974
TH17.Treg	60_model1_cancer_noncvd	-0.0882536	0.915529	0.0752854	0.075909	-1.16262	0.244982	0.899499
CD4+CD25+FoxP3+	60_model1_cancer_noncvd	0.0603808	1.06224	0.0717107	0.0694869	0.868952	0.384874	0.899499
CD8+CD25+FoxP3+	60_model1_cancer_noncvd	0.091854	1.0962	0.0805296	0.0861979	1.06562	0.286597	0.899499
TC17	60_model1_cancer_noncvd	-0.0639683	0.938035	0.0725067	0.069157	-0.924972	0.35498	0.899499
TC17/Treg	60_model1_cancer_noncvd	-0.127292	0.880477	0.0825116	0.0892072	-1.42692	0.153603	0.899499
CD4/CD8	60_model1_cancer_noncvd	-0.0911778	0.912855	0.0780036	0.0780763	-1.1678	0.242886	0.899499
CD4 Tn/Tm	60_model1_cancer_noncvd	0.0633915	1.06544	0.0768171	0.079168	0.800721	0.423293	0.899499
TH17	60_model1_cancer_all	-0.00693366	0.99309	0.0667113	0.0619581	-0.111909	0.910896	0.913929
CD8+CD27-	60_model1_cancer_all	0.00728709	1.00731	0.0719491	0.0674209	0.108084	0.913929	0.913929
CD8+CD27-	60_model1_cancer_noncvd	-0.0504815	0.950772	0.0818673	0.0729226	-0.692261	0.488773	0.923238
CD4+27-	60_model1_cancer_noncvd	-0.0146745	0.985433	0.0782556	0.0795235	-0.184531	0.853597	0.924684
TH17	60_model1_cancer_noncvd	0.0196673	1.01986	0.0758605	0.0753363	0.26106	0.794046	0.924684
CD4+CD28-CD27-	60_model1_cancer_noncvd	0.0288805	1.0293	0.080409	0.0771706	0.374242	0.708224	0.924684
CD8+CD28-CD27-	60_model1_cancer_noncvd	-0.0145994	0.985507	0.0822323	0.0779692	-0.187246	0.851468	0.924684
CD8 Tn/Tm	60_model1_cancer_noncvd	0.00785418	1.00789	0.0832279	0.0830815	0.0945358	0.924684	0.924684
Granzyme B CD8/CD4	60_model1_cancer_noncvd	0.00769402	1.00772	0.0758035	0.0714584	0.107671	0.914256	0.924684
CD4 Temra	60_model1_cancer_noncvd	0.0160181	1.01615	0.0789518	0.0789592	0.202865	0.83924	0.924684
CD8 Temra	60_model1_cancer_noncvd	0.041591	1.04247	0.0782724	0.0748332	0.555783	0.578359	0.924684

## Sheet: Table 9.
Table 9. Associations between immune cell phenotypes or IL-6 and mortality for participants over 60 years of age. (adjusted for age, sex, CMV status and cardiovascular risk factors).
Variable	Model	coef	exp(coef)	se(coef)	robust se	z	Pr(>|z|)	FDR
IL6	60_model1+CVD_all	0.294035	1.34183	0.0730231	0.0682954	4.30534	1.66732e-05	0.000283444
IL6	60_model1+CVD_noncvs	0.278564	1.32123	0.0835674	0.0809756	3.4401	0.000581503	0.00988555		60_model1+CVD_all: all-cause mortality for over 60 years participants (adjusted for age, sex, CMV status and cardiovascular risk factors).
IL6	60_model1+CVD_cvs	0.335426	1.39854	0.152565	0.146264	2.2933	0.0218308	0.371123		60_model1+CVD_cvs: cardiovascular mortality for over 60 years participants (adjusted for age, sex, CMV status and cardiovascular risk factors).
CD8+CD28-CD27-	60_model1+CVD_cvs	0.249842	1.28382	0.153163	0.161242	1.54949	0.121265	0.611986		60_model1+CVD_noncvs: non-cardiovascular mortality for over 60 years participants (adjusted for age, sex, CMV status and cardiovascular risk factors).
CD8+CD25+FoxP3+	60_model1+CVD_cvs	0.167601	1.18246	0.138622	0.137956	1.21489	0.224408	0.611986
TC17/Treg	60_model1+CVD_cvs	-0.185664	0.830552	0.14991	0.143277	-1.29584	0.195031	0.611986
CD4/CD8	60_model1+CVD_cvs	-0.248382	0.780062	0.153098	0.154101	-1.61182	0.107002	0.611986
CD8 Tn/Tm	60_model1+CVD_cvs	-0.184121	0.831835	0.158813	0.160732	-1.14552	0.251994	0.611986
Granzyme B CD8/CD4	60_model1+CVD_cvs	0.182413	1.20011	0.144982	0.13349	1.36649	0.171784	0.611986
CD4/CD8	60_model1+CVD_all	-0.119016	0.887794	0.0716608	0.0708894	-1.67889	0.0931733	0.684912
CD4 Tn/Tm	60_model1+CVD_all	0.107124	1.11307	0.0676495	0.0690611	1.55115	0.120867	0.684912
TH17	60_model1+CVD_all	0.0377377	1.03846	0.0670903	0.0594432	0.634852	0.525525	0.812175
CD8+CD27-	60_model1+CVD_all	-0.0454027	0.955613	0.071967	0.068711	-0.660779	0.508754	0.812175
CD8+CD28-CD27-	60_model1+CVD_all	0.0601423	1.06199	0.0727861	0.0692338	0.868685	0.38502	0.812175
CD8+CD25+FoxP3+	60_model1+CVD_all	0.0589813	1.06076	0.0687887	0.071995	0.819241	0.412649	0.812175
TC17	60_model1+CVD_all	-0.0432156	0.957705	0.0639925	0.0630467	-0.685454	0.493058	0.812175
TC17/Treg	60_model1+CVD_all	-0.0880161	0.915746	0.0723481	0.0782812	-1.12436	0.260861	0.812175
Granzyme B CD8/CD4	60_model1+CVD_all	0.0590305	1.06081	0.0676822	0.0611886	0.964731	0.33468	0.812175
CD8 Temra	60_model1+CVD_all	0.053158	1.0546	0.0692404	0.0656634	0.809553	0.418197	0.812175
TH17.Treg	60_model1+CVD_cvs	0.103909	1.1095	0.149303	0.155562	0.667959	0.50416	0.868392
CD8+CD27-	60_model1+CVD_cvs	0.0737115	1.0765	0.148788	0.161052	0.457688	0.647176	0.868392
CD4+CD25+FoxP3+	60_model1+CVD_cvs	-0.0613086	0.940533	0.130068	0.13644	-0.449343	0.653184	0.868392
TC17	60_model1+CVD_cvs	-0.0924333	0.91171	0.135958	0.131026	-0.705457	0.480526	0.868392
CD4 Tn/Tm	60_model1+CVD_cvs	0.0713715	1.07398	0.139575	0.142396	0.501218	0.616218	0.868392
CD8 Temra	60_model1+CVD_cvs	0.0652362	1.06741	0.140588	0.150207	0.434309	0.664064	0.868392
CD4+27-	60_model1+CVD_cvs	0.0347754	1.03539	0.145334	0.154711	0.224777	0.822153	0.873538
TH17	60_model1+CVD_cvs	-0.0425413	0.958351	0.140155	0.133302	-0.319135	0.749624	0.873538
CD4+CD28-CD27-	60_model1+CVD_cvs	-0.0361807	0.964466	0.148414	0.154782	-0.233752	0.815177	0.873538
TH17.Treg	60_model1+CVD_noncvs	-0.0398385	0.960945	0.0772323	0.0749295	-0.531679	0.594948	0.891069
CD4+27-	60_model1+CVD_noncvs	-0.0459832	0.955058	0.0775384	0.076075	-0.604446	0.545547	0.891069
TH17	60_model1+CVD_noncvs	0.0589399	1.06071	0.0767357	0.0720205	0.818378	0.413142	0.891069
CD8+CD27-	60_model1+CVD_noncvs	-0.089112	0.914743	0.0822069	0.0718593	-1.24009	0.214942	0.891069
CD4+CD25+FoxP3+	60_model1+CVD_noncvs	0.0494707	1.05071	0.0726512	0.0699202	0.707531	0.479237	0.891069
TC17	60_model1+CVD_noncvs	-0.0335519	0.967005	0.0725828	0.0694441	-0.483149	0.62899	0.891069
TC17/Treg	60_model1+CVD_noncvs	-0.0626483	0.939274	0.0827598	0.0861771	-0.726972	0.467243	0.891069
CD4/CD8	60_model1+CVD_noncvs	-0.0757359	0.927061	0.0810365	0.0778106	-0.973337	0.330386	0.891069
CD4 Tn/Tm	60_model1+CVD_noncvs	0.120078	1.12758	0.077729	0.0765522	1.56857	0.116747	0.891069
CD8 Tn/Tm	60_model1+CVD_noncvs	0.0612142	1.06313	0.084226	0.0846503	0.723142	0.469593	0.891069
CD8 Temra	60_model1+CVD_noncvs	0.0466524	1.04776	0.07965	0.0738868	0.631403	0.527777	0.891069
CD4 Temra	60_model1+CVD_cvs	0.0123459	1.01242	0.150276	0.142198	0.0868215	0.930813	0.930813
CD4+27-	60_model1+CVD_all	-0.0261541	0.974185	0.0683501	0.0747	-0.350121	0.726248	0.949709
CD4+CD25+FoxP3+	60_model1+CVD_all	0.0248746	1.02519	0.0637585	0.0640707	0.388237	0.69784	0.949709
CD4+CD28-CD27-	60_model1+CVD_noncvs	0.00714148	1.00717	0.081477	0.0793479	0.0900022	0.928285	0.958519
CD8+CD28-CD27-	60_model1+CVD_noncvs	-0.00399258	0.996015	0.0828603	0.0767623	-0.0520122	0.958519	0.958519
CD8+CD25+FoxP3+	60_model1+CVD_noncvs	0.0253256	1.02565	0.0794826	0.0807902	0.313473	0.753921	0.958519
Granzyme B CD8/CD4	60_model1+CVD_noncvs	0.0135848	1.01368	0.0767323	0.0710345	0.191242	0.848336	0.958519
CD4 Temra	60_model1+CVD_noncvs	0.0102137	1.01027	0.0798646	0.077322	0.132093	0.894911	0.958519
TH17.Treg	60_model1+CVD_all	-0.012066	0.988007	0.0688783	0.0663396	-0.181882	0.855675	0.969765
CD4 Temra	60_model1+CVD_all	0.0129044	1.01299	0.0704235	0.0693512	0.186073	0.852388	0.969765
CD4+CD28-CD27-	60_model1+CVD_all	-0.00168767	0.998314	0.0713853	0.0724485	-0.0232948	0.981415	0.996285
CD8 Tn/Tm	60_model1+CVD_all	-0.000354559	0.999646	0.074258	0.0761472	-0.00465624	0.996285	0.996285

## Sheet: Table 10.
Table 10. Associations between immune cell phenotypes or IL-6 and mortality for participants with positive CMV status. (adjusted for age, sex, prevalent cardiovascular disease, prevalent cancer, diabetes, HTN, use of lipid lowering medications, BMI and smoking status).
Variable	Model	coef	exp(coef)	se(coef)	robust se	z	Pr(>|z|)	Lower bound	upper bound	FDR
IL6	full_all	0.223088	1.24993	0.0935702	0.0760891	2.93193	0.00336864	1.04049	1.50153	0.0572669
IL6	Full_cvd	0.51908	1.68048	0.204274	0.182913	2.83785	0.0045418	1.12604	2.50793	0.0772106
CD8+CD28-CD27-	full_all	-0.0176379	0.982517	0.0742996	0.0609657	-0.289308	0.772345	0.849366	1.13654	0.875325		full_all: all-cause mortality for CNV positive participants (adjusted for age, sex, prevalent cardiovascular disease, prevalent cancer, diabetes, HTN, use of lipid lowering medications, BMI and smoking status).
CD4/CD8	full_all	-0.105155	0.900185	0.0783146	0.0727912	-1.44461	0.148566	0.772092	1.04953	0.852278		Full_cvd: cardiovascular mortality for CMV positive participants (adjusted for age, sex, prevalent cardiovascular disease, prevalent cancer, diabetes, HTN, use of lipid lowering medications, BMI and smoking status).
CD8 Tn/Tm	full_all	-0.0291641	0.971257	0.0821268	0.0761884	-0.38279	0.701876	0.826849	1.14089	0.852278		Full_noncvs: non-cardiovascular mortality for CMV positive participants (adjusted for age, sex, prevalent cardiovascular disease, prevalent cancer, diabetes, HTN, use of lipid lowering medications, BMI and smoking status).
Granzyme B CD8/CD4	full_all	0.0651051	1.06727	0.0775777	0.0733402	0.887714	0.374695	0.916726	1.24254	0.852278
CD8+CD27-	full_all	-0.0591939	0.942524	0.0765291	0.0650322	-0.910225	0.362704	0.81124	1.09505	0.852278
CD8+CD25+FoxP3+	full_all	0.0325011	1.03304	0.0845852	0.082353	0.394656	0.693097	0.875215	1.21931	0.852278
TC17	full_all	-0.0747308	0.927993	0.0736276	0.0695908	-1.07386	0.282885	0.803289	1.07206	0.852278
CD4 Tn/Tm	full_all	0.013237	1.01332	0.0781944	0.0756491	0.174979	0.861096	0.869337	1.18116	0.914915
CD8 Temra	full_all	0.00633554	1.00636	0.0779275	0.0674194	0.0939721	0.925131	0.86381	1.17242	0.925131
CD4+27-	full_all	0.0467589	1.04787	0.075404	0.0818947	0.570963	0.568025	0.903903	1.21477	0.852278
TH17	full_all	0.100153	1.10534	0.0780348	0.0728883	1.37407	0.169421	0.948575	1.28801	0.852278
CD4+CD28-CD27-	full_all	0.0313723	1.03187	0.0715198	0.0707219	0.443601	0.657331	0.896904	1.18714	0.852278
CD4+CD25+FoxP3+	full_all	0.0711122	1.0737	0.0723037	0.0733727	0.969191	0.33245	0.931832	1.23717	0.852278
CD4 Temra	full_all	0.0404611	1.04129	0.0709347	0.0678445	0.596381	0.550921	0.906131	1.19661	0.852278
TC17/Treg	full_all	-0.0603678	0.941418	0.083567	0.0868607	-0.694996	0.487058	0.799188	1.10896	0.852278
TH17.Treg	full_all	-0.0357119	0.964918	0.0742194	0.0739287	-0.483058	0.629054	0.834284	1.11601	0.852278
CD8+CD27-	Full_cvd	0.14109	1.15153	0.175929	0.148936	0.947315	0.343478	0.815681	1.62566	0.654735
CD8+CD28-CD27-	Full_cvd	0.391039	1.47852	0.174765	0.161709	2.41816	0.0155994	1.04969	2.08252	0.132595
IL6	Full_noncvs	0.143112	1.15386	0.105753	0.0937018	1.52731	0.126684	0.937851	1.41962	0.837763
TH17.Treg	Full_cvd	0.0776081	1.0807	0.182422	0.207378	0.374235	0.708229	0.75583	1.5452	0.708229
CD4+27-	Full_cvd	0.0938744	1.09842	0.176908	0.1712	0.548332	0.583464	0.776573	1.55366	0.661259
TH17	Full_cvd	0.106694	1.11259	0.176872	0.188811	0.565086	0.572015	0.786648	1.5736	0.661259
CD4+CD28-CD27-	Full_cvd	0.10587	1.11168	0.159992	0.172226	0.614714	0.538744	0.812438	1.52113	0.661259
CD8+CD27-	Full_noncvs	-0.104162	0.901079	0.085045	0.0719746	-1.4472	0.14784	0.762731	1.06452	0.837763
CD4+CD25+FoxP3+	Full_cvd	0.117994	1.12524	0.168411	0.187831	0.628195	0.529876	0.808892	1.5653	0.661259
CD8+CD25+FoxP3+	Full_cvd	0.168114	1.18307	0.196027	0.189588	0.886732	0.375223	0.805656	1.73729	0.654735
TC17	Full_cvd	-0.18834	0.828333	0.174594	0.169952	-1.10819	0.267778	0.588285	1.16633	0.654735
TC17/Treg	Full_cvd	-0.0872671	0.916432	0.192044	0.188253	-0.463563	0.642961	0.628968	1.33528	0.683146
CD4/CD8	Full_cvd	-0.390167	0.676944	0.19074	0.180113	-2.16623	0.0302936	0.465791	0.983816	0.171664
CD8 Tn/Tm	Full_cvd	-0.322524	0.724319	0.189196	0.172605	-1.86857	0.0616833	0.499899	1.04949	0.209723
Granzyme B CD8/CD4	Full_cvd	0.313233	1.36784	0.184214	0.160856	1.94729	0.0515005	0.953299	1.96264	0.209723
CD4 Temra	Full_cvd	0.117079	1.12421	0.157378	0.154287	0.758841	0.447948	0.825818	1.53042	0.661259
CD8+CD28-CD27-	Full_noncvs	-0.112305	0.893772	0.0825942	0.0672819	-1.66917	0.0950843	0.760188	1.05083	0.837763
CD4 Tn/Tm	Full_cvd	-0.132081	0.87627	0.176293	0.152085	-0.868468	0.385138	0.62026	1.23795	0.654735
CD8 Temra	Full_cvd	0.137948	1.14792	0.175643	0.154899	0.890566	0.373162	0.813579	1.61965	0.654735
TH17.Treg	Full_noncvs	-0.0527603	0.948607	0.0812892	0.0783886	-0.673061	0.500908	0.808894	1.11245	0.928734
CD4+27-	Full_noncvs	0.0367172	1.0374	0.0837804	0.0883317	0.415674	0.677649	0.8803	1.22254	0.928734
TH17	Full_noncvs	0.0941324	1.09871	0.0867111	0.0807168	1.16621	0.243531	0.926982	1.30224	0.928734
CD4+CD25+FoxP3+	Full_noncvs	0.0531622	1.0546	0.080317	0.0768543	0.691727	0.489109	0.900992	1.2344	0.928734
TC17	Full_noncvs	-0.054077	0.947359	0.0813738	0.0764595	-0.707264	0.479403	0.807696	1.11117	0.928734
TC17/Treg	Full_noncvs	-0.0603316	0.941452	0.0931995	0.095997	-0.628474	0.529694	0.784269	1.13014	0.928734
CD4/CD8	Full_noncvs	-0.0457777	0.955254	0.0856919	0.0822809	-0.556359	0.577965	0.807563	1.12996	0.928734
CD4 Tn/Tm	Full_noncvs	0.0418086	1.04269	0.0876558	0.0909587	0.459644	0.645772	0.878098	1.23814	0.928734
CD8 Tn/Tm	Full_noncvs	0.0396279	1.04042	0.0912214	0.086866	0.456196	0.648249	0.870083	1.24411	0.928734
CD4 Temra	Full_noncvs	0.0262655	1.02661	0.0796204	0.0741105	0.35441	0.723032	0.878279	1.2	0.928734
CD8 Temra	Full_noncvs	-0.0233985	0.976873	0.0870824	0.0782215	-0.299131	0.76484	0.823592	1.15868	0.928734
CD4+CD28-CD27-	Full_noncvs	0.0161699	1.0163	0.0801684	0.0747453	0.216334	0.828728	0.868524	1.18922	0.939225
CD8+CD25+FoxP3+	Full_noncvs	0.00342448	1.00343	0.0941206	0.0896508	0.038198	0.96953	0.834392	1.20671	0.96953
Granzyme B CD8/CD4	Full_noncvs	0.00658892	1.00661	0.086103	0.085512	0.0770527	0.938582	0.850294	1.19166	0.96953

[truncated: 6 more sheets: Table 11., Table 12., Table 13., Table 14., Table 15., Table 16.]
